# Supplementary material for: Repair Kinetics of DSB-Foci Induced by Proton and α-Particle Microbeams of Different Energies
Source: Life (Basel). 2022 Dec 6;12(12):2040. doi: 10.3390/life12122040 (PMC9785158; doi:10.3390/life12122040)
Supplement: Supplementary file 1 [file life-12-02040-s001.zip]

Archive with 1 entries (1 files):
- life-2028553-supplementary.pdf
